# Supplementary material for: Stall-Feeding of Sheep on Restricted Grazing: Effects on Performance and Serum Metabolites, Ruminal Fermentation, and Fecal Microbiota
Source: Animals (Basel). 2023 Aug 16;13(16):2644. doi: 10.3390/ani13162644 (PMC10451354; doi:10.3390/ani13162644)
Supplement: Supplementary file 1 [file animals-13-02644-s001.zip]

Archive with 1 entries (1 files):
- animals-2524932-supplementary.pdf
